# Supplementary material for: Pyrotinib plus docetaxel as first-line treatment for HER2-positive metastatic breast cancer: the PANDORA phase II trial
Source: Nat Commun. 2023 Dec 14;14:8314. doi: 10.1038/s41467-023-44140-y (PMC10721794; doi:10.1038/s41467-023-44140-y)
Supplement: Supplementary file 4 — Source data [file 41467_2023_44140_MOESM4_ESM.xlsx]

## Sheet: Figure 1
Pyrotinib plus docetaxel (n=79)	Per-protocol set (n=77)	Treatment ongoing (n=27)	Major protocol deviation (n=2)	Brain metastasis (n=1)	Heart failure (n=1)	Discontinued treatment (n=50)	Disease progression (n=39)	Adverse event (n=8)	Withdraw (n=3)
01001	01020	12006	06003	06003	10001	01020	01001	12002	01040
01002	01028	01053	10001			01028	01004	01020	01025
01003	01001	02005				01001	01005	01028	01031
01004	01004	14001				01004	01006	01048
01005	01005	18001				01005	01007	05004
01006	01006	01002				01006	01008	01054
01007	01007	01003				01007	01012	01044
01008	01008	01010				01008	01013	01024
01010	01012	01011				01012	01014
01011	01013	01016				01013	01015
01012	01014	01027				01014	01017
01013	01015	01037				01015	01023
01014	01017	01038				01017	01026
01015	01023	01047				01023	01029
01016	01026	01050				01026	01030
01017	01029	01051				01029	01033
01020	01030	02003				01030	01034
01021	01033	05001				01033	01035
01022	01034	06001				01034	01036
01023	01035	07001				01035	01039
01024	01036	07002				01036	01043
01025	01039	08001				01039	01046
01026	01043	08002				01043	01052
01027	01046	10003				01046	02004
01028	01048	10004				01048	02006
01029	01052	12003				01052	05002
01030	02004	12005				02004	05003
01031	02006					02006	05005
01032	05002					05002	05006
01033	05003					05003	06002
01034	05004					05004	10002
01035	05005					05005	12001
01036	05006					05006	12004
01037	06002					06002	01032
01038	01054					01054	10005
01039	10002					10002	01021
01040	12001					12001	01041
01041	12004					12004	01022
01043	01032					01032	01045
01044	10005					10005
01045	01021					01021
01046	01041					01041
01047	01040					01040
01048	01031					01031
01050	01022					01022
01051	01045					01045
01052	12006					12002
01053	01053					01024
01054	02005					01044
02003	14001					01025
02004	18001
02005	01002
02006	01003
05001	01010
05002	01011
05003	01016
05004	01027
05005	01037
05006	01038
06001	01047
06002	01050
06003	01051
07001	02003
07002	05001
08001	06001
08002	07001
10001	07002
10002	08001
10003	08002
10004	10003
10005	10004
12001	12003
12002	12005
12003	12002
12004	01024
12005	01044
12006	01025
14001
18001

## Sheet: Table 1
Patient	Age	Hormone receptor status		ECOG PS		Metastasis site		Prior (neo)adjuvant therapy
		ER and/or PgR positive	ER and PgR negative	0	1	Non-visceral metastasis	visceral metastasis	Anthracycline	Taxane	Trastuzumab
01001	(40, 50]	01001	01003	06001	01002	06001	01006	12001	06001	01004
01002	(60, 70]	01002	01007	12006	01004	12006	01030	18001	01004	01005
01003	(30, 40]	01004	01010	05002	01029	05002	01034	01002	12005	01007
01004	(30, 40]	01005	01011	12001	01036	12001	01039	01036	01008	01008
01005	(40, 50]	01006	01014	18001	01041	18001	12002	01041	01017	01017
01006	(40, 50]	01008	01016	01006	01054	01002	12004	01054	01026	01026
01007	(60, 70]	01012	01020	01030	02003	01004	12005	02003	07001	01035
01008	(50, 60]	01013	01021	01034	05001	01029	14001	01037	01007	05005
01010	(50, 60]	01015	01025	01039	01011	01036	05004	01050	01045	12001
01011	(50, 60]	01017	01032	12002	01016	01041	06002	01006	01051	12004
01012	(50, 60]	01022	01037	12004	01037	01054	10002	12002	12001	06003
01013	(50, 60]	01023	01040	12005	01047	02003	10004	12004	18001	01045
01014	(50, 60]	01024	01045	14001	01050	05001	12003	14001	01041	01031
01015	(40, 50]	01026	01046	05004	08002	01011	01001	06002	02003	14001
01016	(30, 40]	01027	01047	06002	01001	01016	01005	10002	01037	18001
01017	(50, 60]	01028	01050	10002	01005	01037	01008	10004	01006	01010
01020	(60, 70]	01029	01051	10004	01008	01047	01012	12003	12002	01051
01021	(60, 70]	01030	01052	12003	01012	01050	01013	01001	12004	02003
01022	(60, 70]	01031	01053		01013	08002	01015	01005	14001	06001
01023	(60, 70]	01033	02004		01015		01017	01024	06002	07001
01024	(40, 50]	01034	02005		01017		01022	01028	10004	10004
01025	(40, 50]	01035	05002		01022		01023	01031	12003	12003
01026	(40, 50]	01036	05003		01023		01024	01035	01005	12005
01027	(50, 60]	01038	05004		01024		01026	01038	01031	01024
01028	(50, 60]	01039	06002		01026		01027	01043	01035
01029	(40, 50]	01041	06003		01027		01028	01048	01038
01030	(40, 50]	01043	07002		01028		01031	05005	05005
01031	(40, 50]	01044	08001		01031		01033	05006	01010
01032	(40, 50]	01048	08002		01033		01035	10003	01020
01033	(20, 30]	01054	10001		01035		01038	01010	06003
01034	(50, 60]	02003	10002		01038		01043	01014	08001
01035	(40, 50]	02006	10004		01043		01044	01020	10001
01036	(50, 60]	05001	12001		01044		01048	01040	01025
01037	(60, 70]	05005	12003		01048		02006	02005
01038	(50, 60]	05006	18001		02006		05005	06003
01039	(50, 60]	06001			05005		05006	08001
01040	(60, 70]	07001			05006		07001	10001
01041	(60, 70]	10003			07001		10003	01025
01043	(50, 60]	10005			10003		10005
01044	(40, 50]	12002			10005		01003
01045	(60, 70]	12004			01003		01007
01046	(40, 50]	12005			01007		01010
01047	(40, 50]	12006			01010		01014
01048	(60, 70]	14001			01014		01020
01050	(60, 70]				01020		01021
01051	(40, 50]				01021		01025
01052	(40, 50]				01025		01032
01053	(50, 60]				01032		01040
01054	(50, 60]				01040		01045
02003	(60, 70]				01045		01046
02004	(40, 50]				01046		01051
02005	(50, 60]				01051		01052
02006	(50, 60]				01052		01053
05001	(40, 50]				01053		02004
05002	(30, 40]				02004		02005
05003	(50, 60]				02005		05003
05004	(40, 50]				05003		06003
05005	(50, 60]				06003		07002
05006	(40, 50]				07002		08001
06001	(50, 60]				08001		10001
06002	(60, 70]				10001
06003	(60, 70]
07001	(50, 60]
07002	(30, 40]
08001	(50, 60]
08002	(60, 70]
10001	(40, 50]
10002	(60, 70]
10003	(60, 70]
10004	(40, 50]
10005	(50, 60]
12001	(50, 60]
12002	(50, 60]
12003	(50, 60]
12004	(50, 60]
12005	(50, 60]
12006	(50, 60]
14001	(30, 40]
18001	(50, 60]

## Sheet: Table 2
Best overall response, n (%)- ITT						PP, per-protocol		Biomarker set		ITT	TTR	duration of disease control
Complete response	Partial response	Stable disease	Progressive disease	Not evaluable		06003				14001	1.60986	19.4497
01011	01001	01017 (>6 months)	NA	01025		10001				18001	1.54415	16.7228
01037	01002	07002 (>6 months)		01044		exclude two patients from ITT set				01001	2.92402	8.27926
01050	01003	01031 (>6 months)		12002						01002	1.51129	38.5051
	01004	01043		06003						01003	1.34702	37.848
	01005	01054		10001						01004	1.47844	19.3511
	01006	12004								01005	1.21561	7.78645
	01007	12006 (>6 months)								01006	1.67556	12.4189
	01008	05003								01007	1.47844	4.04107
	01010	05006 (>6 months)								01008	1.37988	19.8439
	01012	02004 (>6 months)								01010	1.70842	30.1273
	01013	02006								01011	1.577	29.7988
	01014									01012	1.47844	2.89117
	01015									01013	1.47844	7.12936
	01016									01014	1.44559	9.92197
	01020									01015	1.41273	17.9384
	01021									01016	1.44559	27.8932
	01022									01020	1.41273	9.03491
	01023									01021	1.54415	15.1786
	01024									01022	1.83984	23.5236
	01026									01023	1.577	9.16632
	07001									01026	4.50103	4.13963
	14001									01027	3.12115	23.655
	18001									01028	1.83984	15.9343
	01027									01029	1.51129	9.00205
	01028									01030	1.44559	11.5318
	01029									01032	1.41273	18.1684
	01030									01033	1.44559	13.3717
	01032									01034	1.54415	8.24641
	01033									01035	1.24846	12.5503
	01034									01036	1.37988	8.50924
	01035									01037	1.05133	22.3737
	01036									01038	5.94661	17.2156
	01038									01039	1.41273	14.1273
	01039									01040	4.6653	4.92813
	01040									01041	1.44559	14.5216
	01041									01045	1.64271	17.6427
	01045									01046	1.577	6.99795
	01046									01047	1.54415	18.3984
	01047									01048	1.60986	8.34497
	01048									01050	1.37988	15.8029
	01051									01051	1.51129	15.6057
	01052									01052	1.577	5.61807
	01053									01053	2.95688	13.5359
	12001									01054	4.10678	2.3655
	12003									02003	1.44559	20.8624
	12005									02004	3.21971	7.85216
	06001									02005	1.9384	17.7084
	06002									02006	3.21971	2.7269
	05001									05001	1.54415	27.7947
	05002									05002	1.41273	9.62628
	05004									05004	1.44559	9.52772
	05005									05005	1.44559	6.6694
	08001									06001	1.41273	28.4846
	08002									06002	2.79261	5.48665
	02003									07001	1.41273	17.6427
	02005									08001	2.95688	23.1294
	10002									08002	1.37988	15.8029
	10003									10002	1.64271	5.68378
	10004									10003	1.41273	32.1643
	10005									10004	1.51129	19.8439
										10005	1.44559	15.5072
										12001	6.83368	7.0308
										12003	1.34702	22.6694
										12005	1.9384	19.3183

## Sheet: Figure 2
ITT	PFS	Event（"1"）		trastuzumab-treated patients	PFS		trastuzumab-untreated patients	PFS
12002	0	NA		01004	20.8296		12002	0
01020	10.4476	1		01005	9.00205		01020	10.4476
01028	17.7741	1		01007	5.51951		01028	17.7741
01048	9.95483	1		01008	21.2238		01048	9.95483
01001	11.2033	1		01017	6.93224		01001	11.2033
01006	14.0945	1		01026	8.64066		01006	14.0945
01014	11.3676	1		01035	13.7988		01014	11.3676
01036	9.88912	1		05005	8.11499		01036	9.88912
01043	4.40246	1		12001	13.8645		01043	4.40246
05006	11.2033	1		12004	2.79261		05006	11.2033
06002	8.27926	1		06003	14.2587		06002	8.27926
10002	7.32649	1		01045	19.2854		10002	7.32649
01041	15.9671	1		01031	7.52361		01041	15.9671
01040	9.59343	1		14001	21.0595		01040	9.59343
02005	19.6468	0		18001	18.2669		02005	19.6468
01002	40.0164	0		01010	31.8357		01002	40.0164
01037	23.4251	0		01051	17.117		01037	23.4251
01038	23.1622	0		02003	22.308		01038	23.1622
01050	17.1828	0		06001	29.8973		01050	17.1828
08001	26.0862	0		07001	19.0554		08001	26.0862
10003	33.577	0		10004	21.3552		10003	33.577
10001	0.361396	1		12003	24.0164		10001	0.361396
01054	6.47228	1		12005	21.2567		01054	6.47228
05004	10.9733	1		01024	0		05004	10.9733
01012	4.36961	1					01012	4.36961
01013	8.6078	1					01013	8.6078
01015	19.3511	1					01015	19.3511
01023	10.7433	1					01023	10.7433
01029	10.5133	1					01029	10.5133
01030	12.9774	1					01030	12.9774
01033	14.8172	1					01033	14.8172
01034	9.79055	1					01034	9.79055
01039	15.54	1					01039	15.54
01046	8.57495	1					01046	8.57495
01052	7.19507	1					01052	7.19507
02004	11.0719	1					02004	11.0719
02006	5.94661	1					02006	5.94661
05002	11.039	1					05002	11.039
05003	4.33676	1					05003	4.33676
01032	19.5811	1					01032	19.5811
10005	16.9528	1					10005	16.9528
01021	16.7228	1					01021	16.7228
01022	25.3634	1					01022	25.3634
01025	0	NA					01025	0
12006	16.4271	0					12006	16.4271
01053	16.4928	0					01053	16.4928
01003	39.1951	0					01003	39.1951
01011	31.3758	0					01011	31.3758
01016	29.3388	0					01016	29.3388
01027	26.7762	0					01027	26.7762
01047	19.9425	0					01047	19.9425
05001	29.3388	0					05001	29.3388
07002	18.6283	0					07002	18.6283
08002	17.1828	0					08002	17.1828
01044	0	NA					01044	0
01004	20.8296	1
01005	9.00205	1
01007	5.51951	1
01008	21.2238	1
01017	6.93224	1
01026	8.64066	1
01035	13.7988	1
05005	8.11499	1
12001	13.8645	1
12004	2.79261	1
06003	14.2587	1
01045	19.2854	1
01031	7.52361	1
14001	21.0595	0
18001	18.2669	0
01010	31.8357	0
01051	17.117	0
02003	22.308	0
06001	29.8973	0
07001	19.0554	0
10004	21.3552	0
12003	24.0164	0
12005	21.2567	0
01024	0	NA

## Sheet: Table 3+Supplementary Table 1，2
				Without loperamide prophylaxis (n=34)						Without PEG-rhG-CSF prophylaxis (n=36)
				With loperamide prophylaxis(n=45)						With PEG-rhG-CSF prophylaxis (n=43)
patient			All		Diarrhea		Anemia		Leukopenia		Neutropenia		ALT/AST increased		Hypokalemia		Vomiting		Hypoalbuminemia		Hypoproteinemia		Rash		Nausea		Thrombocytopenia		Stomatitis		Urinary infection		Bilirubin increased		Creatinine increased		Fatigue		Hypertriglyceridemia		Lymphopenia		Alkaline phosphatase increased
			Any Grade 79 (100%)	≥ Grade 3 42 (53.2%)	Any Grade 49 (65.8%)	≥ Grade 3 17 (21.5%)	Any Grade 44 (55.7%)	≥ Grade 3 3 (3.8%)	Any Grade 41 (51.9%)	≥ Grade 3 22 (27.8%)	Any Grade 33 (41.8%)	≥ Grade 3 23 (29.1%)	Any Grade 27 (35.4%)	≥ Grade 3 0	Any Grade 25 (31.6%)	≥ Grade 3 5 (6.3%)	Any Grade 25 (31.6%)	≥ Grade 3 1 (1.3%)	Any Grade 17 (21.5%)	≥ Grade 3 0	Any Grade 14 (17.7%)	≥ Grade 3 0	Any Grade 14 (17.7%)	≥ Grade 3 2 (2.5%)	Any Grade 13 (16.5%)	≥ Grade 3 0	Any Grade 11 (13.9%)	≥ Grade 3 1 (1.3%)	Any Grade 10 (12.7%)	≥ Grade 3 0	Any Grade 10 (12.7%)	≥ Grade 3 0	Any Grade 10 (12.7%)	≥ Grade 3 0	Any Grade 9 (11.4%)	≥ Grade 3 0	Any Grade 7 (8.9%)	≥ Grade 3 1 (1.3%)	Any Grade 7 (8.9%)	≥ Grade 3 0	Any Grade 6 (7.6%)	≥ Grade 3 2 (2.5%)	Any Grade 5 (6.3%)	≥ Grade 3 0
01001			√	√	√√	√√	√√		√√								√√						√√	√√
01002			√	√	√√	√√							√√		√√	√√																			√√
01003			√	√	√√				√√	√√	√√	√√							√√								√√
01004			√	√	√√		√√		√√	√√	√√	√√			√√		√√								√√														√√
01005			√	√	√√	√√							√√								√√
01006			√	√	√√	√√	√√		√√	√√	√√	√√	√√		√√		√√						√√						√√
01007			√	√	√√												√√	√√							√√																√√	√√
01008			√		√√				√√		√√				√√						√√										√√
01010			√		√√		√√		√√				√√														√√
01011			√	√	√√		√√								√√				√√														√√				√√	√√
01012			√	√	√√				√√	√√	√√	√√	√√								√√
01013			√	√	√√	√√			√√	√√	√√	√√					√√						√√
01014			√				√√																												√√
01015			√		√√		√√		√√								√√								√√
01016			√	√	√√	√√							√√		√√	√√
01017			√	√			√√		√√	√√	√√	√√									√√
01020			√		√√		√√						√√						√√				√√				√√		√√								√√
01021			√	√	√√				√√	√√	√√	√√			√√																												√√
01022			√	√	√√		√√		√√		√√	√√	√√						√√												√√
01023			√	√	√√			√√							√√
01024			√	√	√√	√√									√√	√√									√√						√√		√√						√√
01025			√						√√
01026			√																						√√						√√
01027			√								√√	√√			√√														√√				√√
01028			√	√					√√		√√		√√				√√						√√	√√					√√
01029			√		√√		√√		√√		√√						√√								√√																√√
01030			√										√√						√√								√√																√√
01031			√	√	√√		√√		√√	√√	√√	√√			√√						√√												√√
01032			√				√√						√√																		√√
01033			√	√	√√		√√		√√	√√	√√	√√			√√		√√																√√
01034			√										√√						√√																√√
01035			√	√																	√√							√√
01036			√		√√		√√		√√		√√										√√																		√√
01037			√																				√√				√√		√√
01038			√		√√		√√										√√								√√
01039			√	√			√√		√√	√√	√√	√√	√√		√√																√√
01040			√		√√														√√														√√
01041			√				√√		√√				√√																						√√
01043			√																				√√
01044			√	√	√√		√√		√√	√√	√√	√√																													√√
01045			√										√√										√√
01046			√		√√		√√										√√								√√
01047			√	√			√√		√√	√√	√√	√√					√√																		√√
01048			√										√√				√√														√√
01050			√	√	√√	√√	√√								√√	√√							√√						√√
01051			√						√√		√√								√√								√√																√√
01052			√		√√		√√						√√																								√√
01053			√	√			√√		√√	√√	√√	√√									√√																√√
01054			√				√√												√√
02003			√	√	√√	√√	√√		√√	√√	√√		√√		√√		√√						√√						√√				√√						√√
02004			√	√			√√	√					√√
02005			√		√√		√√				√√				√√		√√				√√
02006			√
05001			√	√	√√		√√		√√	√√	√√	√√			√√				√√								√√										√√				√√
05002			√	√	√√	√√			√√						√√		√√				√√																		√√
05003			√	√			√√	√					√√				√√
05004			√		√√		√√														√√												√√
05005			√	√					√√	√√	√√	√√	√√		√√		√√		√√						√√										√√
05006			√	√	√√	√√	√√																√√						√√										√√
06001			√	√	√√		√√		√√		√√	√√			√√				√√														√√		√√
06002			√		√√																						√√
06003			√	√	√√		√√		√√	√√	√√								√√												√√
07001			√		√√		√√		√√								√√										√√														√√
07002			√				√√										√√				√√				√√								√√										√√
08001			√	√	√√	√√			√√	√√	√√	√√	√√		√√				√√
08002			√		√√		√√														√√										√√
10001			√	√	√√	√√	√√		√√	√√	√√	√√			√√		√√								√√														√√
10002			√		√√				√√				√√																								√√
10003			√				√		√√										√√
10004			√	√					√√	√√	√√	√√					√√						√√						√√													√√
10005			√	√	√√	√√	√√						√√			√√			√√								√√								√√
12001			√	√	√√	√√	√√		√√		√√				√√		√√																		√√
12002			√						√√
12003			√								√√		√√
12004			√	√	√√		√√		√√	√√	√√	√√																			√√
12005			√	√	√√	√√	√√						√√		√√		√√								√√																√√
12006			√		√√				√√				√√						√√		√√						√√
14001			√	√	√√	√√	√√		√√	√√	√√	√√			√√		√√						√√		√√				√√
18001			√																				√√														√√						√√

## Sheet: Table 4
Patient	MSI_score	TMB	ERBB2 Amp	MYC Amp	PIK3CA Mut	TP53 Mut	PFS	PFS event
1001	0.65	1.8	Y	Y			11.2033	1
1003	0.63	1.35	Y			Y	39.1951	0
1005	1.1	1.35	Y				9.00205	1
1006	0.48	2.25	Y		Y		14.0945	1
1008	0.63	2.7	Y			Y	21.2238	1
1011	1.11	0.45	Y				31.3758	0
1012	0.64	1.8	Y				4.36961	1
1015	0.8	0.9	Y				19.3511	1
1016	0.48	5.4	Y			Y	29.3388	0
1020	0.48	3.6	Y	Y	Y		10.4476	1
1021	0.31	3.15	Y			Y	16.7228	1
1023	0.47	1.8	Y		Y		10.7433	1
1024	0	1.35	Y	Y			0	NA
1025	0	1.35	Y			Y	0	NA
1026	0	6.75	Y	Y	Y	Y	8.64066	1
1028	0.32	1.8				Y	17.7741	1
1030	0.32	0.9	Y		Y	Y	12.9774	1
1033	0.47	1.35	Y				14.8172	1
1034	1.28	3.15	Y		Y	Y	9.79055	1
1035	0.79	0.9	Y	Y			13.7988	1
1036	0.32	3.15	Y				9.88912	1
1037	0.65	2.25	Y		Y		23.4251	0
1040	0.31	1.8	Y				9.59343	1
1044	0	4.5	Y		Y	Y	0	NA
1045	0	4.05	Y		Y		19.2854	1
1046	0.48	4.5	Y		Y	Y	8.57495	1
1047	0.96	2.7	Y				19.9425	0
1048	0.78	2.7	Y			Y	9.95483	1
1050	0.62	0.45	Y			Y	17.1828	0
1052	0.65	3.15	Y			Y	7.19507	1
1054	0.94	4.95			Y	Y	6.47228	1

## Sheet: Table S3
Patient	MSI_score	TMB	BCL2 MUT	BCORL1 MUT	FAT4 MUT	KMT2B MUT	MTAP MUT	MDM4 Amp	STK11 Amp	ORR
1001	0.65	1.8								PR
1003	0.63	1.35								PR
1005	1.1	1.35								PR
1006	0.48	2.25							Y	PR
1008	0.63	2.7								PR
1011	1.11	0.45		Y				Y		CR
1012	0.64	1.8								PR
1015	0.8	0.9								PR
1016	0.48	5.4								PR
1020	0.48	3.6								PR
1021	0.31	3.15								PR
1023	0.47	1.8				Y		Y		PR
1024	0	1.35					Y			PR
1025	0	1.35							Y	NA
1026	0	6.75								PR
1028	0.32	1.8								PR
1030	0.32	0.9								PR
1033	0.47	1.35								PR
1034	1.28	3.15								PR
1035	0.79	0.9						Y		PR
1036	0.32	3.15			Y					PR
1037	0.65	2.25	Y		Y	Y	Y			CR
1040	0.31	1.8						Y	Y	PR
1044	0	4.5				Y		Y	Y	NA
1045	0	4.05								PR
1046	0.48	4.5						Y		PR
1047	0.96	2.7								PR
1048	0.78	2.7								PR
1050	0.62	0.45							Y	CR
1052	0.65	3.15								PR
1054	0.94	4.95								SD

## Sheet: Table S4
Patient	MYC Amp	Prior trastuzumab	Recurrent/metastasis
1001	Y		Y
1003
1005		Y	Y
1006			Y
1008		Y	Y
1011
1012
1015
1016
1020	Y		Y
1021
1023
1024	Y	Y	Y
1025
1026	Y	Y	Y
1028			Y
1030
1033
1034
1035	Y	Y	Y
1036			Y
1037			Y
1040			Y
1044
1045		Y	Y
1046
1047
1048			Y
1050			Y
1052
1054			Y

## Sheet: Figure S1
Patient	Prior trastuzumab	Recurrent/metastasis	ORR	Mutation	CNV	S1.AGE	S2.APOBEC	S3.dDSB	S5.Unknown	S6.dDMR	S7.UV	S11.Temozolomide	S12.Unknown	S13.APOBEC	S14.Unknown	S15.dDMR	S16.Unknown	S17.Unknown	S18.Unknown	S19.Unknown	S20.dDMR	S23.Unknown	S24.Aflatoxin	S26.dDMR	S28.Unknown	S29.Tobacco	S30.Unknown
1001		Y	PR	FANCD2 PDGFRB LYN IRS2 AKT1 GNAS	MYC ERBB2 AKT1	0	0	0.710093	0	0	0.247549	0	0	0	0	0	0	0	0	0	0	0	0	0	0	0	0
1003			PR	TP53 ERBB4 CDKN2A	ERBB2 AKT1	0	0	0	0	0.553542	0	0	0	0	0	0	0	0	0	0.446458	0	0	0	0	0	0	0
1005	Y	Y	PR	MST1 PIK3CG ERCC5 NOTCH3	ERBB2 IGF1R	0	0	0	0	0	0	0	0	0	0	0	0	0	0	1	0	0	0	0	0	0	0
1006		Y	PR	PIK3CA MSH6 FANCD2 HIST1H3I MAPK3 NF1 ATRX	ERBB2 CCND1 NF1 ARID1A CDKN2A ATM BRCA1 STK11	0.652044	0	0	0	0	0	0	0	0	0	0	0	0	0.347956	0	0	0	0	0	0	0	0
1008	Y	Y	PR	TP53 MKNK1 HIST3H3 KMT2A CBL CD70	ERBB2	0.259767	0	0	0	0	0	0	0	0	0	0.14619	0	0	0	0	0	0.110218	0	0.420726	0	0	0
1011			CR	BCORL1	MDM4 ERBB2 NF1	0	0	0.992224	0	0	0	0	0	0	0	0	0	0	0	0	0	0	0	0	0	0	0
1012			PR	FANCD2 CHD1 BRCA2 APOBEC3B ATRX	ERBB2	0.23613	0	0.643519	0	0	0	0	0	0	0	0	0	0	0	0	0	0	0	0	0	0	0
1015			PR	NRG1 LZTR1 DMD	ERBB2	0	0	0.458773	0	0	0	0	0.541227	0	0	0	0	0	0	0	0	0	0	0	0	0	0
1016			PR	PDGFRA CHD1 HDAC2 SGK1 RET RET ARID5B BRCA2 SRSF2 CALR BCR CHEK2 KDM6A MED12 TP53	ERBB2 NF1	0	0.708788	0	0	0	0.121232	0	0	0	0.162364	0	0	0	0	0	0	0	0	0	0	0	0
1020		Y	PR	PIK3CA RFWD2 KMT2D FOXO1 BACH1 BACH1 BCR DMD	MYC ERBB2	0	0	0.515175	0	0	0	0	0	0	0	0	0	0	0.127532	0	0	0	0	0.203968	0	0	0
1021			PR	TP53 RAD54L CHD1 ROS1 NRG1 ATM CDKN1B GRIN2A EWSR1	ERBB2 AKT1	0	0	0.147008	0	0	0	0	0	0.440986	0	0	0	0	0.155673	0	0	0	0	0	0	0	0.206542
1023			PR	PIK3CA DDX41 PTP4A1 KLF4 ERBB2 KMT2B CIC	MDM4 ERBB2 NF1 BCL2L1	0	0	0	0	0	0.36045	0	0	0	0	0	0	0	0	0.5734	0	0	0	0	0	0	0
1024	Y	Y	PR	EPCAM NRG1 MTAP	ERBB2 CCND1 MYC	0	0	0	0	0	0.288929	0	0	0	0	0.284951	0	0	0	0	0	0	0	0.284885	0	0	0
1025			NA	TP53 SYK ARID2	STK11 ERBB2 IGF1R AKT1	0	0	0	0	0	0	0	0.122564	0	0.702058	0.150487	0	0	0	0	0	0	0	0	0	0	0
1026	Y	Y	PR	NTRK1 EPCAM CASP8 ETV5 NSD1 BRAF KMT2C KMT2C TET1 BRCA2 BLM CHD2 AXIN1 NF1 CDK12 INSR PIK3CA TP53	ERBB2 MYC	0	0	0.774341	0	0	0.108805	0	0	0	0	0	0	0	0	0	0	0	0	0	0	0	0
1028		Y	PR	TP53 PREX2 BRCA1 SMAD4 GATA1		0	0.502488	0	0	0	0	0	0.106787	0	0	0	0	0	0	0	0.336099	0	0	0	0	0	0
1030			PR	PIK3CA TP53 RAD21 RB1 MAPK3	ERBB2 NF1 RB1	0	0	0	0	0	0	0	0	0	0	0	0	0	0	0	0.693285	0	0	0.276453	0	0	0
1033			PR	NCOR1 CDK12 SERPINB3 NF2	ERBB2 MDM2	0	0	0	0	0	0	0	0	0.31676	0	0.563882	0.119358	0	0	0	0	0	0	0	0	0	0
1034			PR	PIK3CA TP53 LRP1B TET2 RASA1 ARID1B IRS2 CIC CYP2D6	ERBB2 NF1	0	0	0	0	0	0.315121	0	0	0	0	0.211867	0	0	0	0	0	0	0.207423	0	0	0	0.187175
1035	Y	Y	PR	KMT2C DICER1 IDH2	ERBB2 NF1 MYC MDM4	0.205119	0	0	0	0	0	0	0.258333	0	0	0.430295	0	0	0	0	0	0	0.106253	0	0	0	0
1036		Y	PR	PIK3CA FAT4 MSH3 CHD1 ARID1B PMS2 SSTR2	ERBB2	0	0	0	0	0	0	0.263754	0	0.431144	0	0	0	0	0	0	0	0	0	0	0.225527	0	0
1037		Y	CR	FAT4 MTAP BCL2 KMT2B PIK3CA	ERBB2	0	0	0	0	0.178233	0.459015	0	0	0	0	0	0	0.279812	0	0	0	0	0	0	0	0	0
1040		Y	PR	ARID1B SMO ZNF703 MDM2	ERBB2 FAT1 MDM4 STK11	0	0	0.30987	0	0	0	0	0	0	0	0	0	0.326778	0	0.20355	0	0	0.159803	0	0	0	0
1044			NA	XPO1 EPHA5 RAD50 ABL1 YAP1 TP53 MALT1 KMT2B MED12 PIK3CA	ERBB2 CCND1 MDM4 PDGFRA STK11	0	0	0.666309	0	0	0	0	0	0	0	0	0	0.144686	0	0	0	0	0	0	0	0.151303	0
1045	Y	Y	PR	NSD1 NOTCH4 ABCB1 TSC1 IGF1R FANCA NOTCH3 DMD AR PIK3CA	ERBB2	0	0.517469	0	0	0	0	0	0	0.110949	0	0	0	0	0	0	0	0	0	0.326185	0	0	0
1046			PR	SPEN PARP1 LRP1B IRS1 ETV5 EZR KMT2C ACVR1B TSC2 RAD51D TP53 PIK3CA	ERBB2 IGF1R MDM4	0.160601	0	0.39001	0	0	0	0	0.227847	0	0	0.135108	0	0	0	0	0	0	0	0	0	0	0
1047			PR	ARID1A BCL2L11 PMS1 ATR NRG1 SMARCA2 C10orf71 ARID5B KMT2A CDK8 NCOR1	ERBB2	0	0	0.100663	0	0	0	0	0	0	0	0	0	0	0.314583	0	0	0	0	0.195315	0	0	0.351916
1048		Y	PR	TP53 MSH6 FLT4 ETV1 PTEN RARA	ERBB2 BCL2L1 CDK4	0	0	0	0	0	0	0	0.186646	0	0	0	0	0.61592	0	0	0	0.188712	0	0	0	0	0
1050		Y	CR	TP53	ERBB2 STK11	0	0	0.965684	0	0	0	0	0	0	0	0	0	0	0	0	0	0	0	0	0	0	0
1052			PR	CSF3R MET LYN ARID2 SLX4 FANCA TP53	ERBB2 CCNE1	0	0	0	0.403258	0	0	0	0	0	0	0.369946	0	0	0	0.226796	0	0	0	0	0	0	0
1054		Y	SD	CTNNA1 GRM3 GATA4 NOTCH1 BRCA2 TSHR XRCC3 AXIN1 DMD PIK3CA TP53		0	0	0	0	0	0.20289	0	0	0	0	0.503137	0	0.1594	0	0	0	0	0	0.134573	0	0	0
